# Supplementary material for: Malaria oocysts require circumsporozoite protein to evade mosquito immunity
Source: Nat Commun. 2022 Jun 9;13:3208. doi: 10.1038/s41467-022-30988-z (PMC9184642; doi:10.1038/s41467-022-30988-z)
Supplement: Supplementary file 7 — Source data [file 41467_2022_30988_MOESM7_ESM.xlsx]

## Sheet: Fig.1b 
Figure 1b
Parasitemia(%)
CSPwt n=15
experiment1
	Day1	Day2	Day3	Day4	Day5	Day6	Day7	Day8	Day9	Day10	Day11	Day12	Day13	Day14	Day15
1~1	0	0.633333	6.88889	24.2222	32.8571	14.2222	8.82353	20.9524	28.75	33.6842	40.6897	29.4444	46.875
1~2	0	1.12195	6.66667	19.3333	31.1111	21.7561	14.7059	29.5652	40.8333	37.3684	53.3333	47.3684	32.5	19.345	8.23442
1~3	0	0.94405	8.55556	20.2222	28.1395	15.1765	16.4286	46.1905	44.5833	30.4762	37.3684	28.8235	28.6667	21.3455	14.3343
1~4	0	1.16548	7.33333	12.2222	17.7778	8.04878	14.5161	40.9524	34.7619	36.8421	32.381	36.9565	23.9286	15.5432	12.5345
1~5	0	0.721729	7.9646	19.7778	25.7222	12.2222	13.9286	34.2857	47.8261	33.1579	37.037	27.5862	43.1579
experiment2
2~1	0	0.133333	3.71991	12.4726	28.6667	22.2581	16.5217	25.7143	37.5	41.3333	33.8148	40.8182	26.9565
2~2	0	0.621946	4.80349	13.1004	23.7251	24.4828	11.1765	27.3684	31.1429	36.963	42.9032	28.3871
2~3	0	0.44405	2.17865	10.2397	26.5929	20.4762	16.9231	23.4211	41.1111	24.4444	33.7838	22.3529
2~4	0	0.665484	3.26087	13.913	20.7506	25.7778	13.2353	35.5263	23.5484	22.4615	28.1481	34.3226	24.6667	19.978	15.7143
2~5	0	0.443262	2.81385	14.5758	28.5714	14.6667	9.97802	20.8889	29.1111	21.7778	31.4444	20.8889	18.8421	8.66667	5.79345
experiment3
3~1	0	0.443262	2.81385	17.5758	28.5714	14.6667	10.978	20.8968	31.1111	26.7778	30.4444	21.8889
3~2	0	0.531679	3.02376	18.8553	25.886	11.8421	8.66667	14.2222	26.3871	27.0968	34.0968	41.0788	23.662
3~3	0	0.133274	4.11111	13.6667	22.2222	22.4444	19.6296	24.5455	36.4516	29.7297	35.7143	27.5676	18.2222	21.4286	15.4444
3~4	0	0.399645	4.88889	19.5122	29.49	13.4783	15.7826	31.7391	38.7097	27.2632	36.4138	22.381	37.3684	39.2453
3~5	0	0.0887705	3.96078	16.4159	27.2478	19.7778	12.5652	23.2258	22.7907	19.3333	23.7778	20.1111	18.4762	17.3684	13.3333
CSPmut n=15
experiment1
	Day1	Day2	Day3	Day4	Day5	Day6	Day7	Day8	Day9	Day10	Day11	Day12	Day13	Day14	Day15
1~1	0	0.943262	8.22222	22.8889	37.4444	17.6471	11.1765	16.2963	27.8947	22.0833	35.7895	30.9091	37.5
1~2	0	1.03168	8.88889	19.1111	26.1765	16.1538	9.52381	28.75	39.5238	35.4167	34.507
1~3	0	0.92114	5.97345	17.9601	23.4146	19.8582	14.5455	42.8571	41.4286	29.0476
1~4	0	1.02224	5.11111	16.2222	31.6667	13.3333	11.9355	25.7143	43.75	27.4074	29.1667	19.2308	12.6471	7.2345	2.45
1~5	0	0.942345	6.22222	15.2655	28.8889	13.6842	18.7179	33.3333	44.2857	21.5385	28.8462	24.2308	16.9697	13.2345	5.2344
experiment2
2~1	0	0.888889	4.33333	16.4444	26.3333	18.7778	8.5625	24.8529	31.9088	36.2069	26.9565	14.2857	18.3333	23.6585	14.1818
2~2	0	1.22222	3.44444	15.5556	28.2222	16.2153	11.0811	23.8462	32.7273	24.5614	31.0757	30	16.2727	12.2222	19.1818
2~3	0	0.555556	5.88889	14.3333	31.8952	21.4302	12.9412	25.8852	39.0588	31.7419	30.3846	27.4074	32.1739	37.3333
2~4	0	0.846154	4.78261	18.3077	27.0588	14.3243	15.1852	19.129	23.6364	33.3333	26.129	32.0833	24.386
2~5	0	0.922222	3.75	14.5263	26.7826	15.3333	7.12903	18.7353	39.4366	30.5556	48.5714	25.7426
experiment3
3~1	0	0.333333	7.55556	23.6667	34.6667	17.7586	7.27273	21.0294	29.7143	22.2222	29.6154	31.8408	26.7647	40.4255	36.3158
3~2	0	1.22222	6.33333	15.9383	29.3333	16.4159	11.7143	37.1605	25.2258	27.4706	33.3333	27.2727	32.4242	52.9851	40.7692
3~3	0	0.633333	4.88889	21.3333	30.8889	20.9392	8.18182	23.6923	36.3889	34.6154	26.0526	29.6154
3~4	0	1.39623	9.23077	21.1765	28.1818	16.3636	9.42857	22.9412	34.2308	26.4301	31.0833	30.7692	19.0045
3~5	0	0.555556	3.31579	18.3333	33.6585	18.1053	11.4815	24.5679	29.0476	34.5946	29.4286	26.4706	22.8571

## Sheet: Fig.1c
Figure 1c
Gametocytemia(%)
CSPwt n=15
experiment1
	Day1	Day2	Day3	Day4
1~1	0	0.0444444	0.0888889	0.133333
1~2	0	0	0.0666667	0.155556
1~3	0	0	0.133333	0.155556
1~4	0	0.0222222	0.133333	0.111111
1~5	0	0	0.0666667	0.2
experiment2
2~1	0	0.0443459	0.0665188	0.177384
2~2	0	0.0665041	0.11084	0.133008
2~3	0	0.0221631	0.0886525	0.132979
2~4	0	0.0443164	0.0886328	0.155107
2~5	0	0	0.0664599	0.177226
experiment3
3~1	0	0.0442968	0.110742	0.13289
3~2	0	0.044287	0.132861	0.199291
3~3	0	0	0.110693	0.210693
3~4	0	0.0366371	0.131955	0.131955
3~5	0	0.0444148	0.088164	0.154287
CSPmut n=15
experiment1
	Day1	Day2	Day3	Day4
1~1	0	0.0222222	0.111111	0.111111
1~2	0	0.0444444	0.0666667	0.133333
1~3	0	0	0.0444444	0.111111
1~4	0	0	0.0666667	0.0888889
1~5	0	0.0222222	0.0444444	0.155556
experiment2
2~1	0	0.037037	0.0781481	0.227778
2~2	0	0.0370302	0.111091	0.129606
2~3	0	0	0.11107	0.22214
2~4	0	0.0555247	0.129558	0.203591
2~5	0	0.0185048	0.108038	0.148038
experiment3
3~1	0	0.0370028	0.111008	0.185014
3~2	0	0.0739919	0.0964817	0.166482
3~3	0	0	0.0924727	0.20344
3~4	0	0.0554734	0.110947	0.147929
3~5	0	0.0369754	0.0894139	0.221852

## Sheet: Fig.1d
Figure 1d
Number of oocyst per mosquito
experiment1		experiment2		experiment3
CSPwt（31 midguts）	CSPmut（35 midguts）	CSPwt（19 midguts）	CSPmut（11 midguts）	CSPwt（32 midguts）	CSPmut（32 midguts）
152	18	138	17	0	145
36	77	0	34	164	4
14	147	198	143	9	37
0	67	132	157	97	99
0	0	102	192	0	61
68	45	57	117	0	0
127	89	85	10	67	48
85	11	55	213	164	37
114	82	177	12	160	69
73	64	101	155	12	80
84	114	69	9	0	86
96	17	16	54	25	8
44	65	0	60	0	196
0	93	0	37	0	71
58	150	152	144	0	12
97	168	0	57	276	0
52	148	163		212	99
54	80	110		157	65
108	132	83		111	134
48	89			25	164
109	98			31	67
165	162			174	124
84	0			0	44
0	57			27	14
112	156			10	181
195	83			162	187
102	0			12	130
106	77			0	56
99	103			151	141
72	35			86	130
155	121			11
	153
	63
	143
	0

## Sheet: Fig.1e
Figure 1e
Diameter of oocysts(mm)
CSPwt	Day1	Day2	Day3	Day4	Day5	Day6	Day7	Day8	Day9	Day10	Day11	Day12	Day13	Day14	Day15	Day16	Day17
experiment1	0	0	10	20	25	30	36	45	45	48	50	40	45	40	48	40	43
n=15	0	0	10	22	27	36	42	42	40	40	50	43	42	42	47	42	40
	0	0	11	16	22	39	38	43	42	43	42	50	43	45	40	40	41
	0	0	10	18	24	38	40	48	45	50	46	48	40	40	43	43	45
	0	0	8	19	24	38	40	40	43	46	47	54	46	41	42	43	39
	0	0	8	19	24	37	37	41	44	49	52	46	44	44	49	45	42
	0	0	9	18	23	37	37	44	46	46	44	42	41	43	46	39	43
	0	0	10	18	25	39	37	45	45	47	43	43	42	43	43	40	41
	0	0	9	22	25	35	42	44	45	47	46	47	44	41	43	40	41
	0	0	9	20	24	37	39	47	48	51	45	43	42	40	45	41	40
experiment2	0	0	11	19	20	38	39	42	41	50	51	42	43	42	51	42	39
n=15	0	0	8	20	24	39	38	44	42	49	50	45	43	41	42	43	38
	0	0	10	21	24	38	37	43	43	48	51	50	42	41	41	42	39
	0	0	10	20	23	38	39	46	43	49	43	51	46	42	41	41	39
	0	0	9	20	23	32	40	48	47	51	46	48	45	46	41	41	42
	0	0	11	19	25	35	40	39	45	45	48	44	45	43	40	41	43
	0	0	11	23	24	34	41	43	44	43	46	49	42	44	48	42	45
	0	0	8	21	22	34	39	45	43	43	49	49	41	45	45	40	38
	0	0	9	20	26	37	42	45	46	42	46	52	44	45	46	39	44
	0	0	8	20	23	32	41	47	48	45	50	49	45	42	46	45	41
experiment3
n=10	0	0	10	24	28	38	41	43	44	43	43	50	44	44	44	46	41
	0	0	10	18	24	39	36	44	42	48	44	51	45	43	45	45	40
	0	0	9	18	24	38	37	48	42	50	45	48	42	40	43	45	38
	0	0	12	16	26	38	36	42	43	49	44	46	42	41	43	42	39
	0	0	8	21	23	37	38	47	41	47	43	46	45	46	46	41	39
	0	0	11	20	24	33	39	40	42	47	46	49	43	45	40	40	42
	0	0	10	17	25	36	40	41	46	44	47	43	45	45	42	41	41
	0	0	12	17	25	39	40	43	47	43	45	43	41	44	41	41	43
	0	0	11	18	23	37	37	43	47	46	48	47	40	42	41	42	45
	0	0	8	22	26	34	38	45	49	47	47	44	41	42	46	40	44
CSPmut	Day1	Day2	Day3	Day4	Day5	Day6	Day7	Day8	Day9	Day10	Day11	Day12	Day13	Day14	Day15	Day16	Day17
experiment1	0	0	13	18	22	38	45	42	48	52	50	48	42	40	43	40	40
n=15	0	0	16	20	27	36	42	44	46	49	52	49	46	42	46	39	41
	0	0	14	21	25	36	41	40	45	46	46	52	40	41	42	42	40
	0	0	15	19	24	39	38	46	40	50	41	43	41	43	44	41	39
	0	0	10	17	23	38	40	43	42	47	47	40	43	44	44	42	37
	0	0	10	19	23	40	36	47	40	43	42	47	45	40	45	38	38
	0	0	13	20	24	35	35	44	45	44	50	49	42	40	46	36	41
	0	0	12	20	25	35	37	46	44	43	46	53	40	43	42	39	41
	0	0	12	23	25	35	35	46	44	44	50	44	43	43	42	45	40
	0	0	15	17	22	37	40	41	43	47	51	47	42	40	40	45	37
experiment2	0	0	11	19	27	34	39	43	48	49	44	49	42	45	41	43	38
n=15	0	0	14	21	26	36	41	48	47	45	46	48	46	41	41	42	39
	0	0	11	23	26	39	41	44	47	50	45	50	42	41	42	41	39
	0	0	13	17	24	35	45	46	49	51	44	51	45	42	46	39	37
	0	0	9	22	25	34	40	41	43	51	45	53	45	40	44	44	41
	0	0	10	21	25	34	41	42	46	46	43	44	42	40	43	42	40
	0	0	12	17	24	32	37	41	42	47	46	47	40	41	45	43	40
	0	0	11	22	22	33	38	47	42	45	47	48	40	41	45	41	39
	0	0	11	21	24	37	35	45	45	49	48	47	42	42	42	41	36
	0	0	13	23	23	38	40	46	47	48	47	47	41	42	46	40	37
experiment3
n=10	0	0	8	22	25	33	36	43	47	48	45	46	45	42	42	39	39
	0	0	12	16	25	36	43	43	43	50	45	47	44	45	45	40	41
	0	0	12	19	22	35	40	43	45	52	49	43	43	41	41	41	40
	0	0	10	21	24	35	38	44	44	42	50	49	42	40	42	41	40
	0	0	12	20	23	38	35	48	43	44	47	42	44	42	42	40	42
	0	0	9	21	25	40	42	49	42	43	50	43	44	44	41	44	44
	0	0	11	23	24	41	44	48	47	48	43	43	45	45	40	43	43
	0	0	11	19	27	40	40	48	46	49	44	46	40	44	44	42	39
	0	0	13	17	22	35	43	47	46	46	44	48	41	44	45	43	39
	0	0	10	19	23	34	39	48	45	45	48	50	41	42	45	39	37

## Sheet: Fig.1f
Figure 1f
Salivary gland sporozoites per mosquito
CSPwt
	Day8	Day10	Day12	Day14	Day16	Day17
experiment1	0	356	7650	12953.3	22072.8	17533.3
n=30	0	418.167	8346.67	12576.3	21366.7	18819
	0	335.6	7191	14055.6	21287.4	17306
experiment2	0	276	6906.67	11389.5	18181.7	14696.7
n=30	0	307.667	7133.33	12183.3	18703.3	14274
	0	373.333	6603.33	11183.3	19063.3	15203.3
experiment3	0	308.333	8633.33	12083.3	23016.7	16416.7
n=30	0	410	9266.67	12863.3	21963.3	17096.7
	0	486	8233.33	11193.3	23763.3	15593.3
CSPmut
	Day8	Day10	Day12	Day14	Day16	Day17
experiment1	0	0	0	0	0	0
n=30	0	0	0	0	0	0
	0	0	0	0	0	0
experiment2	0	0	0	0	0	0
n=30	0	0	0	0	0	0
	0	0	0	0	0	0
experiment3	0	0	0	0	0	0
n=30	0	0	0	0	0	0
	0	0	0	0	0	0

## Sheet: Fig.1g
Figure 1g
Hemplymph sporozoites per mosquito
CSPwt
	Day8	Day10	Day12	Day14	Day16	Day17
experiment1	0	4120	11450	11460	12510	5970
n=20	0	4365	12870	14580	16850	6480
	0	3980	10640	12750	13375	5760
experiment2	0	4375	9325	12875	14150	5775
n=20	0	3750	9620	10365	11300	5425
	0	4480	11650	12550	13775	6515
experiment3	0	4650	10900	13575	14875	6200
n=20	0	4795	12620	14600	13865	7010
	0	4040	11740	13285	15285	6950
CSPmut
	Day8	Day10	Day12	Day14	Day16	Day17
experiment1	0	143	150.5	248	50.5	26.75
n=20	0	155.75	201.75	271	48	27.5
	0	117	184.75	201.25	41.25	24.25
experiment2	0	122.5	173.75	242.5	43.75	30
n=20	0	131.75	188.25	263.75	45.5	32
	0	101	142	197	38	27
experiment3	0	147.5	230.25	268.75	42.5	36.25
n=20	0	164.25	207.5	297.5	48.75	41.5
	0	136.75	204	277	51.75	32.25

## Sheet: Fig.1h
Figure 1h
Salivary gland sporozoites per mosquito
ANKA CSPwt
	Day13	Day14	Day15	Day16	Day17	Day18	Day19	Day20	Day21
experiment1	0	1250	5250	6470	20405	22175	38700	25475	12075
n=30	0	1175	4780	5200	17950	22500	35995	22800	11275
	0	1320	6620	7250	23000	23500	41000	26000	14000
experiment2	0	1115	4450	5665	17845	19690	34370	22820	10485
n=30	0	1050	4225	6075	16950	18705	35100	21670	9960
	0	1352	5282	5380	19300	22850	32650	26600	13400
experiment3	0	1415	5730	6230	20545	27000	35194	21360	11530
n=30	0	1225	6390	6845	21730	21915	38225	24035	13300
	0	1290	5255	5720	19745	24750	39595	25080	12400
ANKA CSPmut
	Day13	Day14	Day15	Day16	Day17	Day18	Day19	Day20	Day21
experiment1	0	0	0	110	50	75	300	250	75
n=30	0	0	0	125	80	105	315	240	70
	0	0	0	137	90	120	320	230	85
experiment2	0	0	0	101	35	65	310	255	62
n=30	0	0	0	117	79	112	332	233	73
	0	0	0	130	68	95	325	244	57
experiment3	0	0	0	119	65	87	290	245	87
n=30	0	0	0	132	92	114	303	236	83
	0	0	0	143	91	123	298	227	76

## Sheet: Fig.1i
Figure 1i
Hemplymph sporozoites per mosquito
ANKA CSPwt
	Day13	Day14	Day15	Day16	Day17	Day18	Day19	Day20	Day21
experiment1	550	1160	4700	7956	3025	2377.5	2155	2462.5	1120
n=20	490	1050	5440	6200	2780	2219.5	1961.5	2007.5	1060
	761.5	1324.5	6749.5	9250	3210	2562	2349.5	2229.5	1160
experiment2	530	980	3820	7420	2480	1960	1730	1430	640
n=20	452	900	4420	6020	3280	1830	1620	1650	725
	665	1110	5450	7960	2620	2150	1930	1840	820
experiment3	550	1225	5120	8705	3277.5	2565.5	2320.5	2658	1240
n=20	530	1210	6478	7390	3286	2613.5	2303.5	2359	1180
	690	1240	6564.5	9015	3090	2460.5	2252	2130	1065
ANKA CSPmut
	Day13	Day14	Day15	Day16	Day17	Day18	Day19	Day20	Day21
experiment1	6.5	12.5	57	135	39.5	45	42.5	25	7.5
n=20	7.25	9.5	67.5	126.5	60	52.5	50	32.5	10.5
	9	11.25	82.75	112.5	41.5	41	47	21.5	8
experiment2	5.5	21.25	61	131.5	45.5	50.5	48.25	22.5	12
n=20	6.25	18.5	84.75	123.5	64	57.25	35	29.25	9.5
	8.5	20.5	70.5	111.25	47.25	46	42.5	26.35	7.25
experiment3	5.5	13.5	52.25	138.5	33.25	39.5	36.75	17.5	12
n=20	7.25	10.25	64.25	129.5	56	47.75	45	25.75	12.5
	4	12.5	61.5	113.75	35.5	35.5	41.5	13.5	9

## Sheet: Fig.2c
Figure 2c
Percentage of melanized oocysts/mature oocysts(%)
		Day9		Day12		Day15
		CSPwt	CSPmut	CSPwt	CSPmut	CSPwt	CSPmut
experiment1	1	0	33.5714	0	60.6667	0	73.625
n=15	2	0	33	0	62.8736	0	100
	3	0	34.3514	0	51.0796	0	78.1111
	4	0	35.6316	0	36.2848	0	68.3497
	5	0	29.8462	0	37.489	0	78.5854
	6	0	20	0	44.6923	0	64.8182
	7	0	35.0976	0	100	0	50.0482
	8	0	22.1429	0	42.0963	0	42.2754
	9	0	34.1395	0	42.2969	0	69.5
	10	0	19.0909	0	35.4967	0	85.7219
	11	0	20	0	38.6957	0	92.9412
	12	0	25.8696	0	25.8937	0	80.1579
	13	0	18.9189	0	61.7021	0	52.5838
	14	0	21.7021	0	43.125	0	63.7931
	15	0	36.1702	0	53.5404	0	58.5
experiment2	16	0	22.5	0	43.9506	0	71.2045
n=15	17	0	26.8293	0	64.3558	0	66.4068
	18	0	25.3846	0	74.7561	0	82.6067
	19	0	30.2326	0	85.1515	0	79.8045
	20	0	26.7059	0	35.5422	0	85.4
	21	0	33.3333	0	45.9281	0	74.1934
	22	0	34.7826	0	47.3095	0	75.3846
	23	0	26.2653	0	58.6864	0	83.5738
	24	0	31.8182	0	40.0588	0	96.7609
	25	0	28.5714	0	58.4269	0	64.9459
	26	0	21.0526	0	37.7907	0	66.129
	27	0	23.0769	0	42.1503	0	58.3102
	28	0	25	0	41.5057	0	100
	29	0	31.6667	0	52.8571	0	76.6667
	30	0	24.7934	0	39.2045	0	70.8421
experiment3	31	0	23.6198	0	44.548	0	87.0157
n=15	32	0	36.4463	0	35.7317	0	90.1875
	33	0	27.2727	0	37.0606	0	57.3575
	34	0	22.0992	0	41.3855	0	72.5258
	35	0	28.9256	0	56.7066	0	61.6923
	36	0	18.7521	0	43.0238	0	88.8571
	37	0	20.5785	0	37.3373	0	92.0203
	38	0	31.405	0	42.6471	0	49.1818
	39	0	34.2314	0	41.9532	0	83.3417
	40	0	23.0579	0	38.2558	0	69.5
	41	0	37.8843	0	34.5549	0	71.6567
	42	0	36.7107	0	38.8506	0	68.8119
	43	0	35.5372	0	49.1429	0	91.9655
	44	0	20.5298	0	40.4318	0	66.1176
	45	0	24.0526	0	39.7175	0	76.2683

## Sheet: Fig.2d
Figure 2d
Sporozoites released from oocysts in vitro/per midgut
CSPwt
Time（h）	0	0.5	1	1.5	2	2.5	3	4
experiment 1 n=20	427.5	2616.25	3412.5	5421.25	9358.75	10955	11111.2	11701.2
experiment 2 n=20	541.25	3077.5	3875	5430	10302.5	12043.8	12436.2	12996.2
experiment 3 n=20	506.25	2950	3568.75	5781.25	9918.75	11300	11712.5	12350
CSPmut
Time（h）	0	0.5	1	1.5	2	2.5	3	4
experiment 1 n=20	157.5	2020	3612.5	3525	4322.5	3850	5546.25	7976.25
experiment 2 n=20	178.75	2053.75	3375	3438.75	4133.75	4002.5	5160	7302.5
experiment 3 n=20	195	1746.25	3090	3017.5	3627.5	3353.75	4492.5	6463.75

[truncated: 50 more sheets: Fig.2e, Fig.2f, Fig.2g, Fig.2h, Fig.2i, Fig.3a, Fig.3b, Fig.3c, Fig.3d, Fig.3e, Fig.3f, Fig.3g, Fig.3h, Fig.3i, Fig.4a, Fig.4b, Fig.4c, Fig.4d, Fig.5a, Fig.5c …]
